# Supplementary material for: Association Between Varicella Vaccination Status and Self-Reported Contact History Among Confirmed Varicella Cases in Chaoyang District, Beijing, 2017–2025
Source: Vaccines (Basel). 2026 Jul 14;14(7):617. doi: 10.3390/vaccines14070617 (PMC13417107; doi:10.3390/vaccines14070617)
Supplement: Supplementary file 1 [file vaccines-14-00617-s001.zip]

Archive with 1 entries (1 files):
- vaccines-4402715-supplementary.pdf
